# Supplementary material for: Implementing a successful journal club in an anesthesiology residency program
Source: F1000Res. 2013 Jan 16;2:15. [Version 1] doi: 10.12688/f1000research.2-15.v1 (PMC3752701; doi:10.12688/f1000research.2-15.v1)
Supplement: Journal Club Survey — The raw data of the residents survey from the structured monthly journal club. [file f1000research-2-1202-s0000.tgz]

Archive with 4 entries (4 files):
- PrimSheet.csv
- FUStatistics.csv
- attendance.csv
- PrimStatistics.csv
