# Supplementary material for: Implementing a successful journal club in an anesthesiology residency program
Source: F1000Res. 2013 Jan 16;2:15. [Version 1] doi: 10.12688/f1000research.2-15.v1 (PMC3752701; doi:10.12688/f1000research.2-15.v1)
Supplement: Journal Club Survey — The raw data of the residents survey from the structured monthly journal club. [file f1000research-2-1202-s0000.tgz › PrimSheet.csv]

		Training						How often				Attendance		Location		Time		Presenter should be						Abilities				Stats Training	Favor		In-service exam	Anticipated	Suggested	Comments
An. Identifier	Vol. Identifier	Student	CA-1	CA-2	CA-3	Faculty	Usefulness	weekly	monthly	quaterly	never	voluntary	mandatory	workplace	outside	before work	after	Students/Interns	CA-1	CA-2	CA-3	Fellows	Faculty	Appraisal	Search lit	Present art	Statistics	hours	Reviews	Originals		Improvements	Topics
1	1		1				5	0	1	0	0	1	0	0	1	0	1	0	1	1	1	0	0	1	3	3	1		1	0	28
2	1				1		3	0	0	1	0	0	1	1	0	1	0	0	0	0	0	1	1	2	2	2	2	50	1	1		learning about articles that change my practice
3	1			1			3	0	1	0	0	1	0	1	0	0	1	0	0	0	0	0	1	2	1	2	1		0	1	23
4	1				1		2	0	1	0	0	1	0	1	0	1	0	0	0	0	0	1	1	1	4	1	1	0	0	1	30	current techniques
5	0				1		3	0	1	0	0	1	0	1	0	1	0	0	0	0	0	0	1	2	2	1	2	0	1	0
6	1			1			4	0	1	0	0	0	1	1	0	1	0	1	1	1	1	0	0	2	3	3	1	3	1	1	22	appraising papers, finding interesting data
7	1			1			4	1	0	0	0	1	0	0	1	0	1	1	1	1	1	1	0	2	3	2	1	2	0	1	25
8	0		1				3	0	1	0	0	1	0	1	0	1	0	0	0	0	1	1	1	2	2	2	2	10	1	1		critically appraising literature, using tools to search literature, improving ability to present an article, improving knowledge on stats and research techniques	general, pain, ob, icu, cardiothoracic, neuro
9	1				1		4	0	1	0	0	1	0	0	1	0	1	1	1	1	1	1	0	3	3	3	3	40	0	1	23	current review of significant literature, ability to critique, alter practice		voluntary JCs lend themselves to better interaction
10	1				1		5	0	1	0	0	0	1	0	1	0	1	0	1	1	1	1	1	3	4	3	3	15 credit hours	1	1	28	article analysis, clinical advantage of new vs old techniques
11	1			1			3	0	0	1	0	1	0	0	1	0	0	0	0	0	0	1	1	2	3	3	1	10	1	0	24	important ? papers
12	1					1	5	0	1	0	0	0	1	1	0	0	0	0	1	1	1	1	0	2	4	2	1	0	1	0		statistical analysis		additional meetings for review articles outside of work
13	0		1				4	0	1	0	0	0	1	0	0	1	0	0	0	1	1	1	1	3	3	3	3		1	1		critical appraisal	current anesthetic management
14	0	1					3	0	1	0	0	1	0	0	0	1	0	0	0	1	1	1	1	2	2	2	2	0	1	1
15	1		1				3	0	1	0	0	0	1	0	1	0	1	0	1	1	1	1	1	1	4	3	2	10	1	1	16	analyzing an article, learning how to present an article	all
16	0		1				4	0	1	0	0	1	0	1	1	1	1	0	0	0	1	0	1	3	4	2	1	0	1	0		major key new points in clinical management of anesthesia	new key findings in operative management	focus on well done practice altering articles; EITHER work & AM OR outside & PM
17	1			1			4	1	0	0	0	0	1	1	0	1	0	0	1	0	0	0	0	1	2	2	1	0	1	0	28	ability to review new information, ability to apply current concepts into clinical practice	anything
18	1			1			3	0	0	1	0	1	0	0	1	0	1	0	1	0	0	0	0	2	3	3	1	4	1	0	25	evalutation of journal relevance
19	1		1				4	0	1	0	0	1	0	0	1	0	0	0	1	1	1	0	0	2	2	2	2		0	1	9
20	1		1				2	0	1	0	0	1	0	1	0	1	0	0	0	0	0	0	1	2	3	2	2	5	1	0	21	current issues in a field	any article changing practice or very importan	most articles are good for critical evaluation, but do not add to knowledge, both would make a better journal club
21	1		1				3	0	1	0	0	1	0	1	0	1	0	0	0	0	0	0	1	5	1	3	2	10	0	1	17
22	1		1				4	1	0	0	0	1	0	1	0	1	0	1	1	1	0	0	0	2	3	4	3	10	1	1	22
23	1		1				4	0	1	0	0	0	1	1	0	1	0	0	1	1	1	1	1	4	4	3	4	3 credit hours	1	1	25	become more knowledgable in anesthesia		no extra time commitment but part of reg lectures
24	1		1				4	0	1	0	0	1	0	0	1	0	1	0	1	1	1	0	0	3	3	2	2		1	1	18	clinical understanding of research methods, analysis and critique, novel research	hypertonic saline	critical part of residency training
25	1		1				2	0	1	0	0	1	0	0	1	0	1	0	1	1	1	1	1	1	2	2	1	2	1	0
26	1			1			4	0	0	1	0	0	1	0	0	0	0	0	1	1	1	1	1	3	2	4	1	5	1	0	27	challenges or confirmation, by exp method, of dogma in anesthetic management	new technologies, speed vs outcome, cost saving vs outcome
27	1				1		4	0	1	0	0	0	1	1	0	1	0	0	1	1	0	0	0	3	2	3	2	4	0	1	22
28	1			1			2	0	0	1	0	1	0	1	0	1	0	0	1	0	0	0	0	3	3	3	3	4	1	1	30	critical evaluation of articles
29	1		1				5	1	0	0	0	0	0	1	0	1	0	0	1	1	1	1	1	3	4	4	2	30	1	1	13	improve crit appraisal, tools to search lit, ability to present art, knowledge about stats and methods	manament of trauma and critical care patients
30	1		1				4	0	1	0	0	1	0	1	0	1	0	0	0	1	0	0	0	2	3	3	2	10	1	1	16	learn about new topics as well as classic papers		if after work outside, if before work at work
31	1		1				3	0	1	0	0	0	1	0	1	0	1	1	1	1	1	1	1	3	4	2	3	10	0	0	14
32	1		1				4	0	1	0	0	1	0	1	0	0	1	0	0	0	1	0	0	1	3	2	1		1	1	27	practice changing articles
33	1					1	4	0	1	0	0	0	1	1	0	1	0	0	0	1	0	0	0	4	5	4	4	100	1	1
Stats
Sum	28	1	16	8	6	2		4	24	5	0	20	12	19	12	18	12	5	19	20	19	16	18						25	22
mean							3.6																	2.3	2.9	2.6	1.9	12.8
median							4																	2	3	3	2	5
SD							0.9																	1.0	0.9	0.8	0.9	22.1
SEM							0.2
%	84.8	?	88.9	88.8888888889	75.0	66.7		12.1	72.7	15.2	0.0	60.6	36.4	57.6	36.4	54.5	36.4	15.2	57.6	60.6	57.6	48.5	54.5						75.8	66.7
										sum	100		97		94		91
An. Identifier	Vol. Identifier	Student	CA-1	CA-2	CA-3	Faculty	Usefulness	weekly	monthly	quaterly	never	voluntary	mandatory	workplace	outside	before work	after	Students/Interns	CA-1	CA-2	CA-3	Fellows	Faculty	Appraisal	Search lit	Present art	Statistics	hours	Reviews	Originals		Improvements	Topics
