# Supplementary material for: Implementing a successful journal club in an anesthesiology residency program
Source: F1000Res. 2013 Jan 16;2:15. [Version 1] doi: 10.12688/f1000research.2-15.v1 (PMC3752701; doi:10.12688/f1000research.2-15.v1)
Supplement: Journal Club Survey — The raw data of the residents survey from the structured monthly journal club. [file f1000research-2-1202-s0000.tgz › FUStatistics.csv]

						Suggested meeting frequency				meetings should be		meeting place		meeting time		Who should present?						Self assessment					Preferred literature to discuss:			Who should moderate?											Participation
Student	CA-1	CA-2	CA-3	Faculty	Usefulness	weekly	monthly	quaterly	never	voluntary	mandatory	workplace	outside	before work	after	Students/Interns	CA-1	CA-2	CA-3	Fellows	Faculty	Appraisal	Search lit	Present art	Statistics		only rev	Both	only orig	1FacWholeYear	1FacPerSession	MultipleFacPerSession	Appraisal	Search lit	Present art	Statistics	Happy	Neutral	unhappy		Sept	Oct	Nov	Dec	Jan	Feb	March	April	May
	1				4	0	1	0	0	1	0	1	0	0	1	0	0	0	0	0	1	3	5	3	3		1	0	0	0	1	0	0	0	1	1	0	1	0		1		1				1
	1				3	0	0	1	0	0	1	0	1	0	1	0	1	1	1	1	0	3	4	3	2		0	1	0	0	1	0	1	1	1	1	0	1	0				1			1	1
	1				2	0	1	0	0	1	0	1	1	1	1	0	0	1	0	0	1	2	3	2	1		0	1	0	1	0	0	1	0	1	0	0	0	1			1					1
	1				4	0	1	0	0	1	0	0	0	1	0	0	0	1	0	0	0	4	3	5	4		0	1	0	1	0	0	1	1	1	1	1	0	0			1		1		1
	1				4	0	1	0	0	0	1	1	0	0	0	0	0	1	0	0	0	3	3	2	1		0	0	1	1	0	0	1	0	1	0	1	0	0			1				1
	1				3	0	0	1	0	1	0	1	0	1	0	1	1	1	1	1	1	2	5	3	1		0	1	0	1	0	0	1	1	1	1	0	1	0			1				1
	1				4	0	0	1	0	1	0	0	0	1	0	0	1	1	1	1	0	3	3	3	3		0	1	0	0	1	0	1	1	1	1	1	0	0				1
	1				1	0	1	0	0	1	0	0	0	0	1	0	1	1	1	1	0		1	2	1		1	0	0	1	0	0	0	0	1	0	0	0	1				1		1	1
	1				4	0	1	0	0	0	1	1	0	0	0	0	0	1	1	1	0	3	3	2	1		0	1	0	0	1	0	1	0	0	1	1	0	0					1
	1				3	0	1	0	0	0	1	1	0	1	0	0	0	0	1	0	1	2	3	3	2		0	1	0	0	1	0	0	1	0	0	0	1	0				1	1
	1				3	0	1	0	0	0	1	0	1	0	1	0	0	1	1	0	0	3	3	3	3		1	0	0	0	1	0	0	0	0	0	0	1	0			1					1
		1			5	0	1	0	0	0	1	1	0	0	0	0	0	1	0	0	0	4	4	4	3		0	1	0	0	1	0	1	1	1	1	1	0	0						1		1
		1			3	0	1	0	0	1	0	1	0	0	0	0	0	1	0	0	1	3	3	3	3		0	1	0	0	0	1	1	1	1	1	0	1	0			1					1
		1			3	0	0	1	0	1	0	0	1	0	0	0	0	0	0	0	1	3	3	3	2		1	0	0	0	1	0	1	1	1	1	0	1	0				1
		1			4	0	1	0	0	0	1	1	0	1	0	0	0	1	1	0	0	3	3	3	3		0	1	0	1	0	0	1	1	1	1	1	0	0					1			1
		1			5	0	1	0	0	0	1	1	0	1	0	0	0	1	0	0	1	3	3	2	2		0	1	0	0	0	1	1	1	1	1	1	0	0			1			1
		1			4	0	0	1	0	0	1	1	0	0	0	0	1	0	0	0	0	4	5	4	3		0	1	0	1	0	0	1	1	1	1	1	0	0			1		1		1
		1			2	0	0	1	0	1	0	0	1	0	1	0	0	1	1	1	1	3	2	5	3		0	1	0	0	1	0	1	0	1	1	0	1	0		1
		1			4	0	1	0	0	0	1	1	0	1	0	0	1	1	1	1	1	4	4	4	3		0	1	0	0	1	0	1	1	1	1	0	1	0			1					1
		1			2	0	0	1	0	0	1	0	1	0	0	0	1	1	0	0	1	3	3	3	3		1	0	0	0	1	0	1	0	0	0	0	1	0
			1		2	0	0	1	0	0	1	0	1	0	0	0	0	0	0	0	1	2	1	3	1		0	1	0	0	0	1	1	0	1	1	1	0	0				1				1
					3.3	0.00	0.62	0.38	0.00	0.43	0.57	0.57	0.33	0.38	0.29	0.05	0.33	0.76	0.48	0.33	0.52	3.0	3.2	3.1	2.3		0.24	0.71	0.05	0.33	0.52	0.14	0.81	0.57	0.81	0.71	0.43	0.48	0.10		2	9	7	5	3	6	9	0	0
					1.1																	0.6	1.1	0.9	1.0
					0.2																	0.1	0.2	0.2	0.2
Student	CA-1	CA-2	CA-3	Faculty	Usefulness	weekly	monthly	quaterly	never	voluntary	mandatory	workplace	outside	before work	after	Students/Interns	CA-1	CA-2	CA-3	Fellows	Faculty	Appraisal	Search lit	Present art	Statistics		only rev	Both	only orig	1FacWholeYear	1FacPerSession	MultipleFacPerSession	Appraisal	Search lit	Present art	Statistics	Happy	Neutral	unhappy		Sept	Oct	Nov	Dec	Jan	Feb	March	April	May
																						current judgement
[truncated: 1 more columns]
