# Supplementary material for: Implementing a successful journal club in an anesthesiology residency program
Source: F1000Res. 2013 Jan 16;2:15. [Version 1] doi: 10.12688/f1000research.2-15.v1 (PMC3752701; doi:10.12688/f1000research.2-15.v1)
Supplement: Journal Club Survey — The raw data of the residents survey from the structured monthly journal club. [file f1000research-2-1202-s0000.tgz › attendance.csv]

First meeting	Total	Vacation	On Call	Expected	Present	Survey		% Attendance	% Response
CA-1	25	3	1	21	18	16		85.7	88.9
CA-2	22	1	3	18	9	8		50.0	88.9
CA-3	22	5	4	13	8	6		61.5	75.0
Faculty	99				3	2		3.0	66.7
Fellows					0
Students					1	1
Total					39	33			84.6	all
residents only	69			52	35	30			86	%
Excused			17
% residents					67	%
1-yr F/U									% Response
CA-1					11	11			100.0
CA-2					9	9			100.0
CA-3					2	1			50.0
residents only					22	21			95	%
