# Supplementary material for: Implementing a successful journal club in an anesthesiology residency program
Source: F1000Res. 2013 Jan 16;2:15. [Version 1] doi: 10.12688/f1000research.2-15.v1 (PMC3752701; doi:10.12688/f1000research.2-15.v1)
Supplement: Journal Club Survey — The raw data of the residents survey from the structured monthly journal club. [file f1000research-2-1202-s0000.tgz › PrimStatistics.csv]

						Suggested meeting frequency				meetings should be		meeting place		meeting time		Who should present?						Self assessment				Est time spent with statistics	Preferred literature to discuss:					Scores		Expected improvements
Student	CA-1	CA-2	CA-3	Faculty	Usefulness	weekly	monthly	quaterly	never	voluntary	mandatory	workplace	outside	before work	after	Students/Interns	CA-1	CA-2	CA-3	Fellows	Faculty	Appraisal	Search lit	Present art	Statistics	hours	Reviews	Originals	only rev	Both	only orig	in service exam all	in service exam statistics
1					3	0	1	0	0	1	0	0	0	1	0	0	0	1	1	1	1	2	2	2	2	1	1	1	0	1	0
	1				5	0	1	0	0	1	0	0	1	0	1	0	1	1	1	0	0	1	3	3	1		1	0	1	0	0	28	4
	1				3	0	1	0	0	1	0	1	0	1	0	0	0	0	1	1	1	2	2	2	2	10	1	1	0	1	0			critically appraising literature, using tools to search literature, improving ability to present an article, improving knowledge on stats and research techniques
	1				4	0	1	0	0	0	1	0	0	1	0	0	0	1	1	1	1	3	3	3	3		1	1	0	1	0			critical appraisal
	1				3	0	1	0	0	0	1	0	1	0	1	0	1	1	1	1	1	1	4	3	2	10	1	1	0	1	0	16	3	analyzing an article, learning how to present an article
	1				4	0	1	0	0	1	0	1	1	1	1	0	0	0	1	0	1	3	4	2	1	1	1	0	1	0	0			major key new points in clinical management of anesthesia
	1				4	0	1	0	0	1	0	0	1	0	0	0	1	1	1	0	0	2	2	2	2		0	1	0	0	1	9	2
	1				2	0	1	0	0	1	0	1	0	1	0	0	0	0	0	0	1	2	3	2	2	5	1	0	1	0	0	21	4	current issues in a field
	1				3	0	1	0	0	1	0	1	0	1	0	0	0	0	0	0	1	5	1	3	2	10	0	1	0	0	1	17	5
	1				4	1	0	0	0	1	0	1	0	1	0	1	1	1	0	0	0	2	3	4	3	10	1	1	0	1	0	22	3
	1				4	0	1	0	0	0	1	1	0	1	0	0	1	1	1	1	1	4	4	3	4	60	1	1	0	1	0	25	5	become more knowledgable in anesthesia
	1				4	0	1	0	0	1	0	0	1	0	1	0	1	1	1	0	0	3	3	2	2		1	1	0	1	0	18	4	clinical understanding of research methods, analysis and critique, novel research
	1				2	0	1	0	0	1	0	0	1	0	1	0	1	1	1	1	1	1	2	2	1	2	1	0	1	0	0
	1				5	1	0	0	0	0	1	1	0	1	0	0	1	1	1	1	1	3	4	4	2	30	1	1	0	1	0	13	2	improve crit appraisal, tools to search lit, ability to present art, knowledge about stats and methods
	1				4	0	1	0	0	1	0	1	0	1	0	0	0	1	0	0	0	2	3	3	2	10	1	1	0	1	0	16	4	learn about new topics as well as classic papers
	1				3	0	1	0	0	0	1	0	1	0	1	1	1	1	1	1	1	3	4	2	3	10	0	0	0	0	0	14	5
	1				4	0	1	0	0	1	0	1	0	0	1	0	0	0	1	0	0	1	3	2	1		1	1	0	1	0	27	5	practice changing articles
		1			3	0	1	0	0	1	0	1	0	0	1	0	0	0	0	0	1	2	1	2	1		0	1	0	0	1	23
		1			4	0	1	0	0	0	1	1	0	1	0	1	1	1	1	0	0	2	3	3	1	3	1	1	0	1	0	22	4	appraising papers, finding interesting data
		1			4	1	0	0	0	1	0	0	1	0	1	1	1	1	1	1	0	2	3	2	1	2	0	1	0	0	1	25	4
		1			3	0	0	1	0	1	0	0	1	0	0	0	0	0	0	1	1	2	3	3	1	10	1	0	1	0	0	24	3	important ? papers
		1			4	1	0	0	0	0	1	1	0	1	0	0	1	0	0	0	0	1	2	2	1	1	1	0	1	0	0	28	1	ability to review new information, ability to apply current concepts into clinical practice
		1			3	0	0	1	0	1	0	0	1	0	1	0	1	0	0	0	0	2	3	3	1	4	1	0	1	0	0	25	2	evalutation of journal relevance
		1			4	0	0	1	0	0	1	0	0	0	0	0	1	1	1	1	1	3	2	4	1	5	1	0	1	0	0	27	4	challenges or confirmation, by exp method, of dogma in anesthetic management
		1			2	0	0	1	0	1	0	1	0	1	0	0	1	0	0	0	0	3	3	3	3	4	1	1	0	1	0	30	4	critical evaluation of articles
			1		3	0	0	1	0	0	1	1	0	1	0	0	0	0	0	1	1	2	2	2	2	50	1	1	0	1	0			learning about articles that change my practice
			1		2	0	1	0	0	1	0	1	0	1	0	0	0	0	0	1	1	1	4	1	1	1	0	1	0	0	1	30	3	current techniques
			1		3	0	1	0	0	1	0	1	0	1	0	0	0	0	0	0	1	2	2	1	2	1	1	0	1	0	0
			1		4	0	1	0	0	1	0	0	1	0	1	1	1	1	1	1	0	3	3	3	3	40	0	1	0	0	1	23	2	current review of significant literature, ability to critique, alter practice
			1		5	0	1	0	0	0	1	0	1	0	1	0	1	1	1	1	1	3	4	3	3	300	1	1	0	1	0	28	3	article analysis, clinical advantage of new vs old techniques
			1		4	0	1	0	0	0	1	1	0	1	0	0	1	1	0	0	0	3	2	3	2	4	0	1	0	0	1	22	5
				1	5	0	1	0	0	0	1	1	0	0	0	0	1	1	1	1	0	2	4	2	1	1	1	0	1	0	0			statistical analysis
				1	4	0	1	0	0	0	1	1	0	1	0	0	0	1	0	0	0	4	5	4	4	100	1	1	0	1	0
Mean (Residents Only)					3.5	0.13	0.70	0.17	0.00	0.63	0.37	0.57	0.40	0.53	0.40	0.167	0.600	0.567	0.567	0.467	0.567	2.3	2.8	2.6	1.9	24.29	0.73	0.67	0.30	0.43	0.23
Standard deviation					0.9																	1.0	0.9	0.8	0.9	60.88
standard error of the mean					0.2																	0.2	0.2	0.1	0.2	12.4
Student	CA-1	CA-2	CA-3	Faculty	Usefulness	weekly	monthly	quaterly	never	voluntary	mandatory	workplace	outside	before work	after	Students/Interns	CA-1	CA-2	CA-3	Fellows	Faculty	Appraisal	Search lit	Present art	Statistics	hours	Reviews	Originals	only rev	Both	only orig	in service exam all	in service exam statistics
